# Supplementary material for: A 6-Month mHealth Low-Carbohydrate Dietary Intervention Ameliorates Glycaemic and Cardiometabolic Risk Profile in People with Type 2 Diabetes
Source: Nutrients. 2025 Mar 7;17(6):937. doi: 10.3390/nu17060937 (PMC11946380; doi:10.3390/nu17060937)
Supplement: Supplementary file 1 [file nutrients-17-00937-s001.zip]

Archive with 1 entries (1 files):
- nutrients-3487488-supplementary.pdf
